# Supplementary material for: Endemicity, Clinical Features, Risk Factors, and the Potential for Severe Infection in Leptospira wolffii-Associated Leptospirosis in North-Central Bangladesh
Source: Trop Med Infect Dis. 2025 Oct 13;10(10):290. doi: 10.3390/tropicalmed10100290 (PMC12568162; doi:10.3390/tropicalmed10100290)
Supplement: Supplementary file 1 [file tropicalmed-10-00290-s001.zip]

Archive with 3 entries (3 files):
- Lepto2025-TableS1.pdf
- Lepto2025-TableS2.xlsx
- Lepto2025-TableS3.xlsx
