# Supplementary material for: Endemicity, Clinical Features, Risk Factors, and the Potential for Severe Infection in Leptospira wolffii-Associated Leptospirosis in North-Central Bangladesh
Source: Trop Med Infect Dis. 2025 Oct 13;10(10):290. doi: 10.3390/tropicalmed10100290 (PMC12568162; doi:10.3390/tropicalmed10100290)
Supplement: Supplementary file 1 [file tropicalmed-10-00290-s001.zip › Lepto2025-TableS2.xlsx]

## Sheet: Table S2
	Table S2. Nucleotide sequence identities (%) of partial 16S rRNA among Leptospira samples
	Sample ID No.	Lep107	Lep71	Lep2	Lep1	Lep9	Lep85	Lep88	Lep106	Lep11	Lep17	Lep22	Lep35	Lep40	Lep33	Lep42	Lep57	Lep59
	Lep107	100
	Lep71	99.06	100
	Lep02	98.59	99.1	100
	Lep01	98.59	99.1	99.2	100
	Lep69	99.05	100	99.52	99.52	100
	Lep85	99.06	99.55	99.59	99.59	100	100
	Lep88	99.06	99.55	99.59	99.59	100	100	100
	Lep106	99.06	99.55	99.59	99.59	100	100	100	100
	Lep11	99.06	99.55	99.6	99.6	100	100	100	100	100
	Lep17	99.06	99.55	99.6	99.6	100	100	100	100	100	100
	Lep22	99.06	99.55	99.6	99.6	100	100	100	100	100	100	100
	Lep35	99.06	99.55	99.6	99.6	100	100	100	100	100	100	100	100
	Lep40	99.06	99.55	99.6	99.6	100	100	100	100	100	100	100	100	100
	Lep33	99.06	99.55	99.6	99.6	100	100	100	100	100	100	100	100	100	100
	Lep42	99.06	99.55	99.6	99.6	100	100	100	100	100	100	100	100	100	100	100
	Lep57	99.06	99.55	99.6	99.6	100	100	100	100	100	100	100	100	100	100	100	100
	Lep59	99.06	99.55	99.6	99.6	100	100	100	100	100	100	100	100	100	100	100	100	100
