# Supplementary material for: Endemicity, Clinical Features, Risk Factors, and the Potential for Severe Infection in Leptospira wolffii-Associated Leptospirosis in North-Central Bangladesh
Source: Trop Med Infect Dis. 2025 Oct 13;10(10):290. doi: 10.3390/tropicalmed10100290 (PMC12568162; doi:10.3390/tropicalmed10100290)
Supplement: Supplementary file 1 [file tropicalmed-10-00290-s001.zip › Lepto2025-TableS3.xlsx]

## Sheet: Table S3
	Table S3. Nucleotide sequence identities (%) of partial 16S rRNA between Leptospira samples in the present study and previously identified strains in Bangladesh, the prototype strain (Khorat2), and worldwide circulating strains (Malaysia, Ecuador and Iran).
	Sample ID No. (present study)	L. wolffii strains
		LepMMCSA97/Bangladesh/2019/MT611936	LepMMCSA44/Bangladesh/2019/MT611938	LepMMCSA96/Bangladesh/2019/MT611939	S154/Bangladesh/2022/PP499267	S65/Bangladesh/2022/PP499264	S138/Bangladesh/2022/PP499266	LepMMCSA66/Bangladesh/2019/MT611935	L.wolffii/Khorat-H2	SC-W6/MalaysiaKY411360.1	Ecuador/urine/KM259910	LPI-4/Iran/EU497661
	Lep107	94.9	97.97	98.12	99.06	99.06	99.06	99.05	97.18	97.17	97.18	99.06
	Lep71	94.63	98.54	98.2	99.55	99.55	99.55	99.55	97.75	97.74	97.75	99.55
	Lep02	94.69	98.67	98.35	99.59	99.6	99.59	99.58	97.2	98.09	98.1	100
	Lep01	94.69	98.67	98.35	99.59	99.6	99.59	99.58	97.2	98.34	98.35	100
	Lep69	94.82	98.97	98.1	99.53	99.53	100	100	98.1	98.33	98.34	100
	Lep85	95.56	99.12	98.35	99.59	99.59	100	100	98.35	98.34	98.35	100
	Lep88	95.54	99.11	98.35	99.59	99.59	100	100	98.34	97.98	97.2	98.8
	Lep106	95.56	99.12	98.35	99.59	99.59	100	100	98.35	97.98	97.2	98.8
	Lep11	95.13	99.12	98.76	100	100	100	100	97.6	98.38	97.6	99.2
	Lep17	95.13	99.12	98.76	100	100	100	100	97.6	98.38	97.6	99.2
	Lep22	95.13	99.12	98.76	100	100	100	100	97.6	98.38	97.6	99.2
	Lep35	95.13	99.12	98.76	100	100	100	100	97.6	98.38	97.6	99.2
	Lep40	95.13	99.12	98.76	100	100	100	100	97.6	98.38	97.6	99.2
	Lep33	95.13	99.12	98.76	100	100	100	100	97.6	98.38	97.6	99.2
	Lep42	95.13	99.12	98.76	100	100	100	100	97.6	98.38	97.6	99.2
	Lep57	95.13	99.12	98.76	100	100	100	100	97.6	98.38	97.6	99.2
	Lep59	95.13	99.12	98.76	100	100	100	100	97.6	98.38	97.6	99.2
